# Supplementary material for: Brain-Implantable Multifunctional Probe for Simultaneous Detection of Glutamate and GABA Neurotransmitters: Optimization and In Vivo Studies
Source: Micromachines (Basel). 2022 Jun 26;13(7):1008. doi: 10.3390/mi13071008 (PMC9316119; doi:10.3390/mi13071008)
Supplement: Supplementary file 1 [file micromachines-13-01008-s001.zip]

Archive with 1 entries (1 files):
- micromachines-1763648-supplementary.pdf
